# Supplementary material for: Chromosome-level genomes of hard clams Meretrix lamarckii (Deshayes, 1853) and Meretrix meretrix (Linnaeus, 1758)
Source: Sci Data. 2026 Mar 27;13:760. doi: 10.1038/s41597-026-07119-0 (PMC13187332; doi:10.1038/s41597-026-07119-0)
Supplement: Supplementary file 1 — Supplementary Table [file 41597_2026_7119_MOESM1_ESM.xlsx]

## Sheet: Sheet1
Supplementary Table S1. Scaffold information of potential contaminants in the genome assemblies of M. meretrix and M. lamarckii.
Species	Scaffold_ID	Chromosome/unplaced scaffold	Length	FCS identified contamination	Action	Blastn_hit_from_FCS_identified_contaminated_scaffolds	Query_cover_in_NCBI_core_nt_database
Meretrix meretrix	scaffold_1	Chr1	64908192	NA	NA	NA	NA
Meretrix meretrix	scaffold_2	Chr2	54483009	NA	NA	NA	NA
Meretrix meretrix	scaffold_3	Chr3	51357909	NA	NA	NA	NA
Meretrix meretrix	scaffold_4	Chr4	49509254	NA	NA	NA	NA
Meretrix meretrix	scaffold_5	Chr5	48075356	NA	NA	NA	NA
Meretrix meretrix	scaffold_6	Chr6	47988444	NA	NA	NA	NA
Meretrix meretrix	scaffold_7	Chr7	47650749	NA	NA	NA	NA
Meretrix meretrix	scaffold_8	Chr8	47076688	NA	NA	NA	NA
Meretrix meretrix	scaffold_9	Chr9	46172035	NA	NA	NA	NA
Meretrix meretrix	scaffold_10	Chr10	45271054	NA	NA	NA	NA
Meretrix meretrix	scaffold_11	Chr11	45158256	NA	NA	NA	NA
Meretrix meretrix	scaffold_12	Chr12	43632693	NA	NA	NA	NA
Meretrix meretrix	scaffold_13	Chr13	42715300	NA	NA	NA	NA
Meretrix meretrix	scaffold_14	Chr14	42254144	NA	NA	NA	NA
Meretrix meretrix	scaffold_15	Chr15	39053538	NA	NA	NA	NA
Meretrix meretrix	scaffold_16	Chr16	38933291	NA	NA	NA	NA
Meretrix meretrix	scaffold_17	Chr17	29759200	NA	NA	NA	NA
Meretrix meretrix	scaffold_18	Chr18	27822048	NA	NA	NA	NA
Meretrix meretrix	scaffold_19	Chr19	15296840	NA	NA	NA	NA
Meretrix meretrix	scaffold_20	Unplaced scaffold	5030717	NA	NA	NA	NA
Meretrix meretrix	scaffold_21	Unplaced scaffold	1462000	NA	NA	NA	NA
Meretrix meretrix	scaffold_22	Unplaced scaffold	488200	NA	NA	NA	NA
Meretrix meretrix	scaffold_23	Unplaced scaffold	487000	NA	NA	NA	NA
Meretrix meretrix	scaffold_24	Unplaced scaffold	234439	NA	NA	NA	NA
Meretrix meretrix	scaffold_25	Unplaced scaffold	77932	NA	NA	NA	NA
Meretrix meretrix	scaffold_26	Unplaced scaffold	73000	NA	NA	NA	NA
Meretrix meretrix	scaffold_27	Unplaced scaffold	52021	prok:g-proteobacteria	Removed	NA	NA
Meretrix meretrix	scaffold_28	Unplaced scaffold	51000	NA	NA	NA	NA
Meretrix meretrix	scaffold_29	Unplaced scaffold	38038	NA	NA	NA	NA
Meretrix meretrix	scaffold_30	Unplaced scaffold	36252	prok:a-proteobacteria	Removed	NA	NA
Meretrix meretrix	scaffold_31	Unplaced scaffold	35698	prok:g-proteobacteria	Removed	NA	NA
Meretrix meretrix	scaffold_32	Unplaced scaffold	34409	NA	NA	NA	NA
Meretrix meretrix	scaffold_33	Unplaced scaffold	32878	prok:g-proteobacteria	Removed	NA	NA
Meretrix meretrix	scaffold_34	Unplaced scaffold	30894	NA	NA	NA	NA
Meretrix meretrix	scaffold_35	Unplaced scaffold	30866	prok:a-proteobacteria	Removed	NA	NA
Meretrix meretrix	scaffold_36	Unplaced scaffold	26871	prok:g-proteobacteria	Removed	NA	NA
Meretrix meretrix	scaffold_37	Unplaced scaffold	14070	NA	NA	NA	NA
Meretrix lamarckii	scaffold_1	Chr1	57236489	NA	NA	NA	NA
Meretrix lamarckii	scaffold_2	Chr2	54346355	NA	NA	NA	NA
Meretrix lamarckii	scaffold_3	Chr3	53604160	NA	NA	NA	NA
Meretrix lamarckii	scaffold_4	Chr4	53479476	NA	NA	NA	NA
Meretrix lamarckii	scaffold_5	Chr5	52294165	NA	NA	NA	NA
Meretrix lamarckii	scaffold_6	Chr6	51023760	NA	NA	NA	NA
Meretrix lamarckii	scaffold_7	Chr7	49992336	NA	NA	NA	NA
Meretrix lamarckii	scaffold_8	Chr8	46475248	NA	NA	NA	NA
Meretrix lamarckii	scaffold_9	Chr9	46241283	NA	NA	NA	NA
Meretrix lamarckii	scaffold_10	Chr10	46212281	NA	NA	NA	NA
Meretrix lamarckii	scaffold_11	Chr11	46002274	NA	NA	NA	NA
Meretrix lamarckii	scaffold_12	Chr12	45873465	NA	NA	NA	NA
Meretrix lamarckii	scaffold_13	Chr13	44241166	NA	NA	NA	NA
Meretrix lamarckii	scaffold_14	Chr14	43993078	NA	NA	NA	NA
Meretrix lamarckii	scaffold_15	Chr15	43461710	NA	NA	NA	NA
Meretrix lamarckii	scaffold_16	Chr16	42595028	NA	NA	NA	NA
Meretrix lamarckii	scaffold_17	Chr17	41225765	NA	NA	NA	NA
Meretrix lamarckii	scaffold_18	Chr18	37866541	NA	NA	NA	NA
Meretrix lamarckii	scaffold_19	Chr19	29279834	NA	NA	NA	NA
Meretrix lamarckii	scaffold_20	Unplaced scaffold	969953	NA	NA	NA	NA
Meretrix lamarckii	scaffold_21	Unplaced scaffold	220192	NA	NA	4.5% sequence contains blast match with scaffold_32 and scaffold_80 (contaminated scaffolds of bacterial origin)	0.02
Meretrix lamarckii	scaffold_22	Unplaced scaffold	205849	NA	NA	NA	NA
Meretrix lamarckii	scaffold_23	Unplaced scaffold	181623	NA	NA	NA	NA
Meretrix lamarckii	scaffold_24	Unplaced scaffold	181000	NA	NA	NA	NA
Meretrix lamarckii	scaffold_25	Unplaced scaffold	127000	NA	NA	NA	NA
Meretrix lamarckii	scaffold_26	Unplaced scaffold	102912	NA	NA	NA	NA
Meretrix lamarckii	scaffold_27	Unplaced scaffold	95829	NA	NA	NA	NA
Meretrix lamarckii	scaffold_28	Unplaced scaffold	93150	NA	NA	22.9% sequence contains blast match with scaffold_32 and scaffold_80 (contaminated scaffolds of bacterial origin)	0.02
Meretrix lamarckii	scaffold_29	Unplaced scaffold	86100	NA	NA	22.5% sequence contains blast match with scaffold_32 and scaffold_80 (contaminated scaffolds of bacterial origin)	0
Meretrix lamarckii	scaffold_30	Unplaced scaffold	82002	NA	NA	NA	NA
Meretrix lamarckii	scaffold_31	Unplaced scaffold	79816	NA	NA	2.6% sequence contains blast match with scaffold_32 and scaffold_80 (contaminated scaffolds of bacterial origin)	0.01
Meretrix lamarckii	scaffold_32	Unplaced scaffold	78883	prok:spirochetes	Removed	NA	0.04
Meretrix lamarckii	scaffold_33	Unplaced scaffold	76538	NA	NA	NA	NA
Meretrix lamarckii	scaffold_34	Unplaced scaffold	74507	NA	NA	NA	NA
Meretrix lamarckii	scaffold_35	Unplaced scaffold	68885	NA	NA	NA	NA
Meretrix lamarckii	scaffold_36	Unplaced scaffold	67884	NA	NA	NA	NA
Meretrix lamarckii	scaffold_37	Unplaced scaffold	65605	NA	NA	5.8% sequence contains blast match with scaffold_32 and scaffold_80 (contaminated scaffolds of bacterial origin)	0.01
Meretrix lamarckii	scaffold_38	Unplaced scaffold	65000	NA	NA	NA	NA
Meretrix lamarckii	scaffold_39	Unplaced scaffold	63000	NA	NA	NA	NA
Meretrix lamarckii	scaffold_40	Unplaced scaffold	62000	NA	NA	NA	NA
Meretrix lamarckii	scaffold_41	Unplaced scaffold	61129	NA	NA	NA	NA
Meretrix lamarckii	scaffold_42	Unplaced scaffold	59009	NA	NA	NA	NA
Meretrix lamarckii	scaffold_43	Unplaced scaffold	58899	NA	NA	NA	NA
Meretrix lamarckii	scaffold_44	Unplaced scaffold	58000	NA	NA	NA	NA
Meretrix lamarckii	scaffold_45	Unplaced scaffold	57992	prok:bacteria	Removed	NA	0.05
Meretrix lamarckii	scaffold_46	Unplaced scaffold	57000	NA	NA	NA	NA
Meretrix lamarckii	scaffold_47	Unplaced scaffold	56679	NA	NA	NA	NA
Meretrix lamarckii	scaffold_48	Unplaced scaffold	53672	NA	NA	3.7% sequence contains blast match with scaffold_32 (contaminated scaffold of bacterial origin)	0.02
Meretrix lamarckii	scaffold_49	Unplaced scaffold	52817	NA	NA	NA	NA
Meretrix lamarckii	scaffold_50	Unplaced scaffold	52723	NA	NA	NA	NA
Meretrix lamarckii	scaffold_51	Unplaced scaffold	52463	NA	NA	NA	NA
Meretrix lamarckii	scaffold_52	Unplaced scaffold	51161	NA	NA	3.3% sequence contains blast match with scaffold_32 and scaffold_80 (contaminated scaffolds of bacterial origin)	0
Meretrix lamarckii	scaffold_53	Unplaced scaffold	51000	NA	NA	NA	NA
Meretrix lamarckii	scaffold_54	Unplaced scaffold	50008	NA	NA	NA	NA
Meretrix lamarckii	scaffold_55	Unplaced scaffold	50000	NA	NA	NA	NA
Meretrix lamarckii	scaffold_56	Unplaced scaffold	48227	NA	NA	NA	NA
Meretrix lamarckii	scaffold_57	Unplaced scaffold	46491	NA	NA	NA	NA
Meretrix lamarckii	scaffold_58	Unplaced scaffold	46465	NA	NA	NA	NA
Meretrix lamarckii	scaffold_59	Unplaced scaffold	43167	NA	NA	NA	NA
Meretrix lamarckii	scaffold_60	Unplaced scaffold	43058	prok:a-proteobacteria	Removed	NA	0.02
Meretrix lamarckii	scaffold_61	Unplaced scaffold	41401	NA	NA	NA	NA
Meretrix lamarckii	scaffold_62	Unplaced scaffold	39587	NA	NA	NA	NA
Meretrix lamarckii	scaffold_63	Unplaced scaffold	39573	NA	NA	NA	NA
Meretrix lamarckii	scaffold_64	Unplaced scaffold	38607	NA	NA	NA	NA
Meretrix lamarckii	scaffold_65	Unplaced scaffold	37780	NA	NA	NA	NA
Meretrix lamarckii	scaffold_66	Unplaced scaffold	37718	NA	NA	NA	NA
Meretrix lamarckii	scaffold_67	Unplaced scaffold	37084	NA	NA	100% sequence contains blast match with scaffold_94 (mitochrondrial sequence)	100% (mitochondrial sequence)
Meretrix lamarckii	scaffold_68	Unplaced scaffold	36122	NA	NA	NA	NA
Meretrix lamarckii	scaffold_69	Unplaced scaffold	35372	NA	NA	NA	NA
Meretrix lamarckii	scaffold_70	Unplaced scaffold	34686	NA	NA	NA	NA
Meretrix lamarckii	scaffold_71	Unplaced scaffold	34584	NA	NA	NA	NA
Meretrix lamarckii	scaffold_72	Unplaced scaffold	34474	NA	NA	NA	NA
Meretrix lamarckii	scaffold_73	Unplaced scaffold	33848	NA	NA	NA	NA
Meretrix lamarckii	scaffold_74	Unplaced scaffold	32276	NA	NA	NA	NA
Meretrix lamarckii	scaffold_75	Unplaced scaffold	31634	NA	NA	NA	NA
Meretrix lamarckii	scaffold_76	Unplaced scaffold	30650	NA	NA	NA	NA
Meretrix lamarckii	scaffold_77	Unplaced scaffold	30602	NA	NA	NA	NA
Meretrix lamarckii	scaffold_78	Unplaced scaffold	30096	prok:spirochetes	Removed	NA	0.08
Meretrix lamarckii	scaffold_79	Unplaced scaffold	30023	NA	NA	NA	NA
Meretrix lamarckii	scaffold_80	Unplaced scaffold	29828	prok:CFB	Removed	NA	0.03
Meretrix lamarckii	scaffold_81	Unplaced scaffold	29775	NA	NA	NA	NA
Meretrix lamarckii	scaffold_82	Unplaced scaffold	29402	NA	NA	NA	NA
Meretrix lamarckii	scaffold_83	Unplaced scaffold	29285	NA	NA	NA	NA
Meretrix lamarckii	scaffold_84	Unplaced scaffold	29225	NA	NA	32.7% sequence contains blast match with scaffold_32 and scaffold_80 (contaminated scaffolds of bacterial origin)	0
Meretrix lamarckii	scaffold_85	Unplaced scaffold	29133	NA	NA	NA	NA
Meretrix lamarckii	scaffold_86	Unplaced scaffold	28869	NA	NA	NA	NA
Meretrix lamarckii	scaffold_87	Unplaced scaffold	28704	NA	NA	NA	NA
Meretrix lamarckii	scaffold_88	Unplaced scaffold	27576	NA	NA	NA	NA
Meretrix lamarckii	scaffold_89	Unplaced scaffold	26135	NA	NA	NA	NA
Meretrix lamarckii	scaffold_90	Unplaced scaffold	25051	NA	NA	NA	NA
Meretrix lamarckii	scaffold_91	Unplaced scaffold	24703	NA	NA	NA	NA
Meretrix lamarckii	scaffold_92	Unplaced scaffold	24078	NA	NA	NA	NA
Meretrix lamarckii	scaffold_93	Unplaced scaffold	23826	NA	NA	NA	NA
Meretrix lamarckii	scaffold_94	Unplaced scaffold	23565	mitochondrion	NA	NA	100% (mitochondrial sequence)
Meretrix lamarckii	scaffold_95	Unplaced scaffold	20529	NA	NA	NA	NA
Meretrix lamarckii	scaffold_96	Unplaced scaffold	20196	NA	NA	NA	NA
Meretrix lamarckii	scaffold_97	Unplaced scaffold	19889	NA	NA	NA	NA
Meretrix lamarckii	scaffold_98	Unplaced scaffold	17427	NA	NA	NA	NA
Meretrix lamarckii	scaffold_99	Unplaced scaffold	16834	NA	NA	NA	NA
Meretrix lamarckii	scaffold_100	Unplaced scaffold	15976	NA	NA	NA	NA
Meretrix lamarckii	scaffold_101	Unplaced scaffold	15222	NA	NA	NA	NA
Meretrix lamarckii	scaffold_102	Unplaced scaffold	9754	NA	NA	NA	NA
